# Supplementary material for: Exposure to Hyperbaric Oxygen Intensified Vancomycin-Induced Nephrotoxicity in Rats
Source: PLoS One. 2016 Apr 19;11(4):e0152554. doi: 10.1371/journal.pone.0152554 (PMC4836689; doi:10.1371/journal.pone.0152554)
Supplement: S1 Results — (XLS) [file pone.0152554.s001.xls]

## Sheet: Hyperbaric
S1 Results. Comparision of body weight follow up during the experiment, renal function, electrolytes and trough vancomycin levels between the treatment arms (with and without HBO).
Treatment		Cage Number	Rat Number	Day 1		Day 2		Day 3		Day 4		Day 5		Day 6		Day 7		Day 8 Weight	Laboratory Results
				Weight	VMC	Weight	VMC	Weight	VMC	Weight	VMC	Weight	VMC	Weight	VMC	Weight	VMC		Cr	Urea	K	Na	Mg	Ca	Ph	trough level VMC mg/mL		Cys C Serum		Cys C Urine		B2 MGBL Urine
VMC + HBO		1	1	171	1.7	171	1.7	171	1.7	183	1.8	188	1.9	186	1.9	192	1.9	195	0.19	79.5	5.96	142	3,41	11,2	10,1	6.3		0.0462
			2	176	1.8	151	1.5	149	1.5	159	1.6	164	1.6	170	1.7	172	1.7	173	0.33	90.5	6.08	142	3.75	11.1	8.3	33		0.378
			3	178	1.8	166	1.7	165	1.7	172	1.7	176	1.8	179	1.8	180	1.8	181	0.32	76.8	5.64	141	4,06	10,7	8,5	18,6		0.338
			4	181	1.8	170	1.7	175	1.8	185	1.9	191	1.9	197	2	203	2	203	0.17	62.9	5.79	142	3,39	11,2	8,8	3,0		0.314
		2	1	182	1.8	177	1.8	180	1.8	192	1.9	194	1.9	196	2	205	2.1	208	0.14	48.2	5.86	142	2,63	11,0	10,1	1,3		0.252		0,231		0,209
			2	185	1.9	171	1.7	176	1.8	187	1.9	188	1.9	190	1.9	197	2	195	0.41	101.2	5.79	141	3.84	10.4	8	19,6		0.432
			3	169	1.7	162	1.6	163	1.6	173	1.7	176	1.8	181	1.8	181	1.8	184	0.21	65.3	6.25	141	3,56	11,0	9,7	1,3		0.303		0,231		0,209
			4	182	1.8	173	1.7	168	1.7	172	1.7	176	1.8	177	1.8	180	1.8	172	1.58	229.9	5.47	143	4,66	10,6	9,8	80		0.575		0.656		0,209
		3	1	192	1.9	181	1.8	185	1.9	198	2	205	2.1	198	2	207	2.1	213	0.21	82	5.33	139	3,53	10	8,6	7		0.298		0.321		0,209
			2	176	1.8	168	1.7	164	1.6	171	1.7	177	1.8	175	1.8	179	1.8	180	0.67	149.3	6.12	142	4.24	9.9	7.8	80		0.517		0.355		0,209
			3	182	1.8	172	1.7	178	1.8	184	1.8	191	1.9	194	1.9	195	2	196	0.42	97.2	5.13	141	4,05	9,9	9,3	38,8		0.464		0.746		0,209
			4	183	1.8	180	1.8	177	1.8	188	1.9	193	1.9	197	2	202	2	205	0.18	65.9	5.53	142	3,03	10,9	8,9	1,3		0.308		0,0462		0,209
		4	1	173	1.7	167	1.7	168	1.7	177	1.8	182	1.8	188	1.9	192	1.9	188	0.23	75.8	5.5	139	2,66	10,5	8,4	5.6		0.373		1.6		0,209
			2	183	1.8	168	1.7	168	1.7	174	1.7	179	1.8	184	1.8	192	1.9	182	0.89	168.7	6.19	143	4.14	10.7	9.5	80		0.493
			3	177	1.8	166	1.7	165	1.7	175	1.8	185	1.9	189	1.9	195		189	0.33	101	5.73	141	3,48	9,8	8,4	40,9		0.41		0,231		0,209
																																		9 מתוך 15
Treatment		Cage Number	Rat Number	Day 1		Day 2		Day 3		Day 4		Day 5		Day 6		Day 7		Day 8 Weight	Laboratory Results
				Weight	VMC	Weight	VMC	Weight	VMC	Weight	VMC	Weight	VMC	Weight	VMC	Weight	VMC		Cr	Urea	K	Na	Mg	Ca	Ph	VMC mg/mL		Cys C Serum		Cys C Urine		B2 MGBL Urine
VMC		1	1	175	1.8	169	1.7	171	1.7	Ex	Ex
			2	191	1.9	181	1.7	188	1.9	192	1.9	200	2	204	2	212	2.1	216	0.09	58.4	6.34	141	2.9	7.7	10.1	4.0		0.25		0,231		0,209
			3	180	1.8	172	1.7	178	1.8	183	1.8	191	1.9	183	1.8	213	2.1	200	0.17	38.5	6.28	140	2,78	9,1	8,8	1,3		0.282		0,231		0,209
			4	187	1.9	183	1.8	195	2	198	2	202	2	203	2	213	2.1	209	0.17	48.7	5.59	142	4,25	9,7	9,1	4,7		0.336		0.52		0,209
		2	1	186	1.9	187	1.9	190	1.9	200	2	202	2	196	2	208	2.1	205	0.17	47.9	5.34	141	2,94	9,2	7,7	5		0.354		0.108		0,209
			2	169	1.7	172	1.7	172	1.7	183	1.8	186	1.9	190	1.9	193	1.9	197	0.09	55.1	5.27	142	2.52	10.8	8.6	11,8		0.32		0.128		0,209
			3	179	1.8	176	1.8	182	1.8	195	2	196	2	199	2	207	2.1	213	0.16	35.7	6.07	143	3,32	12,1	10,6	11,4		0.341		0,231		0,209
			4	187	1.9	190	1.9	182	1.8	195	2	199	2	206	2.1	215		205	0.1	43.9	5.86	140	2,36	10,5	8,9	1,3		0.234		0,231		0,209
		3	1	187	1.9	188	1.9	195	2	203	2	205	2.1	199	2	204	2	212	0.26	89.3	5.79	141	3,41	10,4	8,6	1,3		0.297		0.0613		0,209
			2	185	1.9	178	1.8	189	1.9	196	2	200	2	198	2	202	2	202	0.22	60.5	5.6	139	2.78	10.5	4.9	4		0.333		0.606		0,209
			3	175	1.8	172	1.7	181	1.8	183	1.8	189	1.9	195	2	201	2	205	0.06	48.9	5.37	141	2,9	8,6	8,9	17,4		0.276
			4	168	1.7	175	1.8	170	1.7	183	1.8	184	1.8	189	1.9	196	2	181	0.18	31.4	5.58	142	2,88	10,4	8,6	4,3		0.315
		4	1	179	1.8	183	1.8	178	1.8	191	1.9	199	2	204	2	213	2.1	214	0.13	55.6	6.57	145	3,13	10,5	8,8	5.3		0.323		0.555		0,209
			2	170	1.7	161	1.6	164	1.6	172	1.7	175	1.8	179	1.8	184	1.8	182	0.2	58	6.2	144	3.36	9.6	8.2	9,2		0.408		0.182		0,209
			3	188	1.9	181	1.8	188	1.9	197	2	201	2	204	2	212	2.1	209	0.23	70.7	6.13	144	3,79	10,9	6	10,5		0.395
																																		3 מתוך 14
