# Supplementary material for: Exposure to Hyperbaric Oxygen Intensified Vancomycin-Induced Nephrotoxicity in Rats
Source: PLoS One. 2016 Apr 19;11(4):e0152554. doi: 10.1371/journal.pone.0152554 (PMC4836689; doi:10.1371/journal.pone.0152554)
Supplement: S2 Results — Body weight follow up during the experiment, renal function, electrolytes in the control group (no treatment and HBO alone treatment). (XLS) [file pone.0152554.s002.xls]

## Sheet: S2 control
								S3 Results Control Group. Body weight follow up during the experiment, renal function, electrolytes in the control group ( no treatment and HBO alone treatment).
Treatment		Cage Number	Rat Number	Day 1		Day 2		Day 3		Day 4		Day 5		Day 6		Day 7		Day 8 Weight	Lab.
				Weight		Weight		Weight		Weight		משקל		Weight		Weight			Cr	Urea	K	Na	Mg	Ca	Ph			Cys C Serum		Cys C Urine		B2 MGBL Urine
CONTROL		1	1	177				182		190				203		211		216	0.1	19.1	5.2	138	2,97	11,1	10,3			0.22		0,0462		0,209
	no treatment		2	186				187		192				210		215		220	0.08	20	4.3	140	2.61	10.9	11.4			0,231
			3	174				187		195				210		216		222	0.08	19	4.7	140	3,6	10,7	11,2			0.214		0,0462		0,209
		2	1	183				187		194				206		213		219	0.09	18	4.1	139	2,63	10,8	11,6			0.213		0.152		0,209
	HBO		2	175				186		195				208		217		225	0.08	19.4	5	137	2.29	11.1	9.3			0.212		0.905		0,209
			3	182				185		192				206		210		223	0.09	19	4.8	141	2,77	10,9	10,2			0.206		0.0809		0,209
