# Supplementary material for: Exposure to Hyperbaric Oxygen Intensified Vancomycin-Induced Nephrotoxicity in Rats
Source: PLoS One. 2016 Apr 19;11(4):e0152554. doi: 10.1371/journal.pone.0152554 (PMC4836689; doi:10.1371/journal.pone.0152554)
Supplement: S3 Results — Comparison of pathological score between the all groups. (XLS) [file pone.0152554.s003.xls]

## Sheet: PATH GRADING
S4 Results Pathological Grading. Comparison of pathological score between the all groups.
control-0	control HBO	vanco	vanco-HBO
0	0	2	1
0	0	2	1
0	0	2	2
		2	2
		2	2
		3	2
		3	2
		3	3
		3	3
		3	3
		3	3
		3	4
		3	5
		4	5
			5
